# Supplementary material for: AMSF: attention-based multi-view slice fusion for early diagnosis of Alzheimer’s disease
Source: PeerJ Comput Sci. 2023 Nov 23;9:e1706. doi: 10.7717/peerj-cs.1706 (PMC10703093; doi:10.7717/peerj-cs.1706)
Supplement: Supplemental Information 1 [file peerj-cs-09-1706-s001.zip]

Archive with 6,276 entries (6,274 files):
- MildDemented/
- __MACOSX/._MildDemented
- MildDemented/mildDem678.jpg
- __MACOSX/MildDemented/._mildDem678.jpg
- MildDemented/mildDem650.jpg
- __MACOSX/MildDemented/._mildDem650.jpg
- MildDemented/mildDem136.jpg
- __MACOSX/MildDemented/._mildDem136.jpg
- MildDemented/mildDem122.jpg
- __MACOSX/MildDemented/._mildDem122.jpg
- MildDemented/mildDem644.jpg
- __MACOSX/MildDemented/._mildDem644.jpg
- MildDemented/mildDem693.jpg
- __MACOSX/MildDemented/._mildDem693.jpg
- MildDemented/mildDem687.jpg
- __MACOSX/MildDemented/._mildDem687.jpg
- MildDemented/mildDem308.jpg
- __MACOSX/MildDemented/._mildDem308.jpg
- MildDemented/mildDem334.jpg
- __MACOSX/MildDemented/._mildDem334.jpg
- MildDemented/mildDem452.jpg
- __MACOSX/MildDemented/._mildDem452.jpg
- MildDemented/mildDem446.jpg
- __MACOSX/MildDemented/._mildDem446.jpg
- MildDemented/mildDem320.jpg
- __MACOSX/MildDemented/._mildDem320.jpg
- MildDemented/29 (8).jpg
- __MACOSX/MildDemented/._29 (8).jpg
- MildDemented/mildDem491.jpg
- __MACOSX/MildDemented/._mildDem491.jpg
- MildDemented/mildDem485.jpg
- __MACOSX/MildDemented/._mildDem485.jpg
- MildDemented/mildDem268.jpg
- __MACOSX/MildDemented/._mildDem268.jpg
- MildDemented/mildDem240.jpg
- __MACOSX/MildDemented/._mildDem240.jpg
- MildDemented/mildDem526.jpg
- __MACOSX/MildDemented/._mildDem526.jpg
- MildDemented/mildDem532.jpg
- __MACOSX/MildDemented/._mildDem532.jpg
- MildDemented/mildDem254.jpg
- __MACOSX/MildDemented/._mildDem254.jpg
- MildDemented/mildDem12.jpg
- __MACOSX/MildDemented/._mildDem12.jpg
- MildDemented/mildDem283.jpg
- __MACOSX/MildDemented/._mildDem283.jpg
- MildDemented/28 (17).jpg
- __MACOSX/MildDemented/._28 (17).jpg
- MildDemented/mildDem297.jpg
- __MACOSX/MildDemented/._mildDem297.jpg
- MildDemented/29 (17).jpg
- __MACOSX/MildDemented/._29 (17).jpg
- MildDemented/30 (4).jpg
- __MACOSX/MildDemented/._30 (4).jpg
- MildDemented/32 (11).jpg
- __MACOSX/MildDemented/._32 (11).jpg
- MildDemented/31 (18).jpg
- __MACOSX/MildDemented/._31 (18).jpg
- MildDemented/30 (18).jpg
- __MACOSX/MildDemented/._30 (18).jpg
- MildDemented/mildDem296.jpg
- __MACOSX/MildDemented/._mildDem296.jpg
- MildDemented/mildDem282.jpg
- __MACOSX/MildDemented/._mildDem282.jpg
- MildDemented/mildDem13.jpg
- __MACOSX/MildDemented/._mildDem13.jpg
- MildDemented/mildDem533.jpg
- __MACOSX/MildDemented/._mildDem533.jpg
- MildDemented/mildDem255.jpg
- __MACOSX/MildDemented/._mildDem255.jpg
- MildDemented/mildDem241.jpg
- __MACOSX/MildDemented/._mildDem241.jpg
- MildDemented/mildDem527.jpg
- __MACOSX/MildDemented/._mildDem527.jpg
- MildDemented/31 (5).jpg
- __MACOSX/MildDemented/._31 (5).jpg
- MildDemented/mildDem269.jpg
- __MACOSX/MildDemented/._mildDem269.jpg
- MildDemented/mildDem484.jpg
- __MACOSX/MildDemented/._mildDem484.jpg
- MildDemented/31 (22).jpg
- __MACOSX/MildDemented/._31 (22).jpg
- MildDemented/mildDem490.jpg
- __MACOSX/MildDemented/._mildDem490.jpg
- MildDemented/30 (22).jpg
- __MACOSX/MildDemented/._30 (22).jpg
- MildDemented/32 (3).jpg
- __MACOSX/MildDemented/._32 (3).jpg
- MildDemented/mildDem447.jpg
- __MACOSX/MildDemented/._mildDem447.jpg
- MildDemented/mildDem321.jpg
- __MACOSX/MildDemented/._mildDem321.jpg
- MildDemented/mildDem335.jpg
- __MACOSX/MildDemented/._mildDem335.jpg
- MildDemented/mildDem453.jpg
- __MACOSX/MildDemented/._mildDem453.jpg
- MildDemented/mildDem309.jpg
- __MACOSX/MildDemented/._mildDem309.jpg
- MildDemented/27 (15).jpg
- __MACOSX/MildDemented/._27 (15).jpg
- MildDemented/mildDem686.jpg
- __MACOSX/MildDemented/._mildDem686.jpg
- MildDemented/mildDem692.jpg
- __MACOSX/MildDemented/._mildDem692.jpg
- MildDemented/28 (9).jpg
- __MACOSX/MildDemented/._28 (9).jpg
- MildDemented/mildDem123.jpg
- __MACOSX/MildDemented/._mildDem123.jpg
- MildDemented/mildDem645.jpg
- __MACOSX/MildDemented/._mildDem645.jpg
- MildDemented/mildDem651.jpg
- __MACOSX/MildDemented/._mildDem651.jpg
- MildDemented/mildDem137.jpg
- __MACOSX/MildDemented/._mildDem137.jpg
- MildDemented/mildDem679.jpg
- __MACOSX/MildDemented/._mildDem679.jpg
- MildDemented/mildDem109.jpg
- __MACOSX/MildDemented/._mildDem109.jpg
- MildDemented/mildDem647.jpg
- __MACOSX/MildDemented/._mildDem647.jpg
- MildDemented/mildDem121.jpg
- __MACOSX/MildDemented/._mildDem121.jpg
- MildDemented/mildDem135.jpg
- __MACOSX/MildDemented/._mildDem135.jpg
- MildDemented/mildDem653.jpg
- __MACOSX/MildDemented/._mildDem653.jpg
- MildDemented/mildDem684.jpg
- __MACOSX/MildDemented/._mildDem684.jpg
- MildDemented/mildDem690.jpg
- __MACOSX/MildDemented/._mildDem690.jpg
- MildDemented/mildDem479.jpg
- __MACOSX/MildDemented/._mildDem479.jpg
- MildDemented/29 (4).jpg
- __MACOSX/MildDemented/._29 (4).jpg
- MildDemented/mildDem323.jpg
- __MACOSX/MildDemented/._mildDem323.jpg
- MildDemented/mildDem445.jpg
- __MACOSX/MildDemented/._mildDem445.jpg
- MildDemented/mildDem451.jpg
- __MACOSX/MildDemented/._mildDem451.jpg
- MildDemented/mildDem337.jpg
- __MACOSX/MildDemented/._mildDem337.jpg
- MildDemented/mildDem486.jpg
- __MACOSX/MildDemented/._mildDem486.jpg
- MildDemented/mildDem492.jpg
- __MACOSX/MildDemented/._mildDem492.jpg
- MildDemented/mildDem519.jpg
- __MACOSX/MildDemented/._mildDem519.jpg
- MildDemented/mildDem257.jpg
- __MACOSX/MildDemented/._mildDem257.jpg
- MildDemented/mildDem531.jpg
- __MACOSX/MildDemented/._mildDem531.jpg
- MildDemented/mildDem525.jpg
- __MACOSX/MildDemented/._mildDem525.jpg
- MildDemented/mildDem243.jpg
- __MACOSX/MildDemented/._mildDem243.jpg
- MildDemented/mildDem11.jpg
- __MACOSX/MildDemented/._mildDem11.jpg
- MildDemented/mildDem294.jpg
- __MACOSX/MildDemented/._mildDem294.jpg
- MildDemented/mildDem39.jpg
- __MACOSX/MildDemented/._mildDem39.jpg
- MildDemented/26 (23).jpg
- __MACOSX/MildDemented/._26 (23).jpg
- MildDemented/27 (23).jpg
- __MACOSX/MildDemented/._27 (23).jpg
- MildDemented/mildDem280.jpg
- __MACOSX/MildDemented/._mildDem280.jpg
- MildDemented/30 (8).jpg
- __MACOSX/MildDemented/._30 (8).jpg
- MildDemented/30 (14).jpg
- __MACOSX/MildDemented/._30 (14).jpg
- MildDemented/31 (14).jpg
- __MACOSX/MildDemented/._31 (14).jpg
- MildDemented/mildDem281.jpg
- __MACOSX/MildDemented/._mildDem281.jpg
- MildDemented/mildDem38.jpg
- __MACOSX/MildDemented/._mildDem38.jpg
- MildDemented/mildDem295.jpg
- __MACOSX/MildDemented/._mildDem295.jpg
- MildDemented/mildDem10.jpg
- __MACOSX/MildDemented/._mildDem10.jpg
- MildDemented/31 (9).jpg
- __MACOSX/MildDemented/._31 (9).jpg
- MildDemented/mildDem524.jpg
- __MACOSX/MildDemented/._mildDem524.jpg
- MildDemented/mildDem242.jpg
- __MACOSX/MildDemented/._mildDem242.jpg
- MildDemented/mildDem256.jpg
- __MACOSX/MildDemented/._mildDem256.jpg
- MildDemented/mildDem530.jpg
- __MACOSX/MildDemented/._mildDem530.jpg
- MildDemented/mildDem518.jpg
- __MACOSX/MildDemented/._mildDem518.jpg
- MildDemented/mildDem493.jpg
- __MACOSX/MildDemented/._mildDem493.jpg
- MildDemented/mildDem487.jpg
- __MACOSX/MildDemented/._mildDem487.jpg
- MildDemented/mildDem450.jpg
- __MACOSX/MildDemented/._mildDem450.jpg
- MildDemented/mildDem336.jpg
- __MACOSX/MildDemented/._mildDem336.jpg
- MildDemented/mildDem322.jpg
- __MACOSX/MildDemented/._mildDem322.jpg
- MildDemented/mildDem444.jpg
- __MACOSX/MildDemented/._mildDem444.jpg
- MildDemented/32 (27).jpg
- __MACOSX/MildDemented/._32 (27).jpg
- MildDemented/mildDem478.jpg
- __MACOSX/MildDemented/._mildDem478.jpg
- MildDemented/29 (21).jpg
- __MACOSX/MildDemented/._29 (21).jpg
- MildDemented/mildDem691.jpg
- __MACOSX/MildDemented/._mildDem691.jpg
- MildDemented/mildDem685.jpg
- __MACOSX/MildDemented/._mildDem685.jpg
- MildDemented/28 (21).jpg
- __MACOSX/MildDemented/._28 (21).jpg
- MildDemented/mildDem134.jpg
- __MACOSX/MildDemented/._mildDem134.jpg
- MildDemented/26 (19).jpg
- __MACOSX/MildDemented/._26 (19).jpg
- MildDemented/mildDem652.jpg
- __MACOSX/MildDemented/._mildDem652.jpg
- MildDemented/mildDem646.jpg
- __MACOSX/MildDemented/._mildDem646.jpg
- MildDemented/27 (19).jpg
- __MACOSX/MildDemented/._27 (19).jpg
- MildDemented/mildDem120.jpg
- __MACOSX/MildDemented/._mildDem120.jpg
- MildDemented/mildDem108.jpg
- __MACOSX/MildDemented/._mildDem108.jpg
- MildDemented/28 (5).jpg
- __MACOSX/MildDemented/._28 (5).jpg
- MildDemented/mildDem124.jpg
- __MACOSX/MildDemented/._mildDem124.jpg
- MildDemented/mildDem642.jpg
- __MACOSX/MildDemented/._mildDem642.jpg
- MildDemented/mildDem656.jpg
- __MACOSX/MildDemented/._mildDem656.jpg
- MildDemented/mildDem130.jpg
- __MACOSX/MildDemented/._mildDem130.jpg
- MildDemented/27 (18).jpg
- __MACOSX/MildDemented/._27 (18).jpg
- MildDemented/mildDem118.jpg
- __MACOSX/MildDemented/._mildDem118.jpg
- MildDemented/28 (4).jpg
- __MACOSX/MildDemented/._28 (4).jpg
- MildDemented/29 (20).jpg
- __MACOSX/MildDemented/._29 (20).jpg
- MildDemented/mildDem681.jpg
- __MACOSX/MildDemented/._mildDem681.jpg
- MildDemented/mildDem695.jpg
- __MACOSX/MildDemented/._mildDem695.jpg
- MildDemented/28 (20).jpg
- __MACOSX/MildDemented/._28 (20).jpg
- MildDemented/mildDem440.jpg
- __MACOSX/MildDemented/._mildDem440.jpg
- MildDemented/mildDem326.jpg
- __MACOSX/MildDemented/._mildDem326.jpg
- MildDemented/mildDem332.jpg
- __MACOSX/MildDemented/._mildDem332.jpg
- MildDemented/mildDem454.jpg
- __MACOSX/MildDemented/._mildDem454.jpg
- MildDemented/32 (26).jpg
- __MACOSX/MildDemented/._32 (26).jpg
- MildDemented/mildDem468.jpg
- __MACOSX/MildDemented/._mildDem468.jpg
- MildDemented/mildDem483.jpg
- __MACOSX/MildDemented/._mildDem483.jpg
- MildDemented/mildDem497.jpg
- __MACOSX/MildDemented/._mildDem497.jpg
- MildDemented/mildDem534.jpg
- __MACOSX/MildDemented/._mildDem534.jpg
- MildDemented/mildDem252.jpg
- __MACOSX/MildDemented/._mildDem252.jpg
- MildDemented/mildDem246.jpg
- __MACOSX/MildDemented/._mildDem246.jpg
- MildDemented/mildDem520.jpg
- __MACOSX/MildDemented/._mildDem520.jpg
- MildDemented/mildDem508.jpg
- __MACOSX/MildDemented/._mildDem508.jpg
- MildDemented/mildDem291.jpg
- __MACOSX/MildDemented/._mildDem291.jpg
- MildDemented/mildDem28.jpg
- __MACOSX/MildDemented/._mildDem28.jpg
- MildDemented/mildDem285.jpg
- __MACOSX/MildDemented/._mildDem285.jpg
- MildDemented/31 (8).jpg
- __MACOSX/MildDemented/._31 (8).jpg
- MildDemented/mildDem14.jpg
- __MACOSX/MildDemented/._mildDem14.jpg
- MildDemented/30 (9).jpg
- __MACOSX/MildDemented/._30 (9).jpg
- MildDemented/30 (15).jpg
- __MACOSX/MildDemented/._30 (15).jpg
- MildDemented/31 (15).jpg
- __MACOSX/MildDemented/._31 (15).jpg
- MildDemented/mildDem15.jpg
- __MACOSX/MildDemented/._mildDem15.jpg
[truncated: 5,976 more entries]
