# Supplementary material for: AMSF: attention-based multi-view slice fusion for early diagnosis of Alzheimer’s disease
Source: PeerJ Comput Sci. 2023 Nov 23;9:e1706. doi: 10.7717/peerj-cs.1706 (PMC10703093; doi:10.7717/peerj-cs.1706)
Supplement: Supplemental Information 2 [file peerj-cs-09-1706-s002.zip]

Archive with 6,532 entries (6,530 files):
- ModerateDemented/
- __MACOSX/._ModerateDemented
- ModerateDemented/moderateDem48.jpg
- __MACOSX/ModerateDemented/._moderateDem48.jpg
- ModerateDemented/moderateDem49.jpg
- __MACOSX/ModerateDemented/._moderateDem49.jpg
- ModerateDemented/32 (2).jpg
- __MACOSX/ModerateDemented/._32 (2).jpg
- ModerateDemented/28.jpg
- __MACOSX/ModerateDemented/._28.jpg
- ModerateDemented/29 (2).jpg
- __MACOSX/ModerateDemented/._29 (2).jpg
- ModerateDemented/moderateDem17.jpg
- __MACOSX/ModerateDemented/._moderateDem17.jpg
- ModerateDemented/moderateDem2.jpg
- __MACOSX/ModerateDemented/._moderateDem2.jpg
- ModerateDemented/moderateDem3.jpg
- __MACOSX/ModerateDemented/._moderateDem3.jpg
- ModerateDemented/moderateDem16.jpg
- __MACOSX/ModerateDemented/._moderateDem16.jpg
- ModerateDemented/29.jpg
- __MACOSX/ModerateDemented/._29.jpg
- ModerateDemented/30 (2).jpg
- __MACOSX/ModerateDemented/._30 (2).jpg
- ModerateDemented/moderateDem28.jpg
- __MACOSX/ModerateDemented/._moderateDem28.jpg
- ModerateDemented/moderateDem14.jpg
- __MACOSX/ModerateDemented/._moderateDem14.jpg
- ModerateDemented/moderateDem1.jpg
- __MACOSX/ModerateDemented/._moderateDem1.jpg
- ModerateDemented/moderateDem0.jpg
- __MACOSX/ModerateDemented/._moderateDem0.jpg
- ModerateDemented/moderateDem15.jpg
- __MACOSX/ModerateDemented/._moderateDem15.jpg
- ModerateDemented/moderateDem29.jpg
- __MACOSX/ModerateDemented/._moderateDem29.jpg
- ModerateDemented/31 (2).jpg
- __MACOSX/ModerateDemented/._31 (2).jpg
- ModerateDemented/moderateDem11.jpg
- __MACOSX/ModerateDemented/._moderateDem11.jpg
- ModerateDemented/moderateDem4.jpg
- __MACOSX/ModerateDemented/._moderateDem4.jpg
- ModerateDemented/moderateDem39.jpg
- __MACOSX/ModerateDemented/._moderateDem39.jpg
- ModerateDemented/moderateDem38.jpg
- __MACOSX/ModerateDemented/._moderateDem38.jpg
- ModerateDemented/moderateDem5.jpg
- __MACOSX/ModerateDemented/._moderateDem5.jpg
- ModerateDemented/moderateDem10.jpg
- __MACOSX/ModerateDemented/._moderateDem10.jpg
- ModerateDemented/28 (2).jpg
- __MACOSX/ModerateDemented/._28 (2).jpg
- ModerateDemented/moderateDem12.jpg
- __MACOSX/ModerateDemented/._moderateDem12.jpg
- ModerateDemented/moderateDem7.jpg
- __MACOSX/ModerateDemented/._moderateDem7.jpg
- ModerateDemented/moderateDem6.jpg
- __MACOSX/ModerateDemented/._moderateDem6.jpg
- ModerateDemented/moderateDem13.jpg
- __MACOSX/ModerateDemented/._moderateDem13.jpg
- ModerateDemented/moderateDem22.jpg
- __MACOSX/ModerateDemented/._moderateDem22.jpg
- ModerateDemented/moderateDem36.jpg
- __MACOSX/ModerateDemented/._moderateDem36.jpg
- ModerateDemented/moderateDem37.jpg
- __MACOSX/ModerateDemented/._moderateDem37.jpg
- ModerateDemented/moderateDem23.jpg
- __MACOSX/ModerateDemented/._moderateDem23.jpg
- ModerateDemented/moderateDem8.jpg
- __MACOSX/ModerateDemented/._moderateDem8.jpg
- ModerateDemented/moderateDem35.jpg
- __MACOSX/ModerateDemented/._moderateDem35.jpg
- ModerateDemented/moderateDem21.jpg
- __MACOSX/ModerateDemented/._moderateDem21.jpg
- ModerateDemented/moderateDem20.jpg
- __MACOSX/ModerateDemented/._moderateDem20.jpg
- ModerateDemented/moderateDem34.jpg
- __MACOSX/ModerateDemented/._moderateDem34.jpg
- ModerateDemented/moderateDem9.jpg
- __MACOSX/ModerateDemented/._moderateDem9.jpg
- ModerateDemented/27.jpg
- __MACOSX/ModerateDemented/._27.jpg
- ModerateDemented/moderateDem30.jpg
- __MACOSX/ModerateDemented/._moderateDem30.jpg
- ModerateDemented/moderateDem24.jpg
- __MACOSX/ModerateDemented/._moderateDem24.jpg
- ModerateDemented/moderateDem18.jpg
- __MACOSX/ModerateDemented/._moderateDem18.jpg
- ModerateDemented/moderateDem19.jpg
- __MACOSX/ModerateDemented/._moderateDem19.jpg
- ModerateDemented/moderateDem25.jpg
- __MACOSX/ModerateDemented/._moderateDem25.jpg
- ModerateDemented/moderateDem31.jpg
- __MACOSX/ModerateDemented/._moderateDem31.jpg
- ModerateDemented/32.jpg
- __MACOSX/ModerateDemented/._32.jpg
- ModerateDemented/30.jpg
- __MACOSX/ModerateDemented/._30.jpg
- ModerateDemented/moderateDem27.jpg
- __MACOSX/ModerateDemented/._moderateDem27.jpg
- ModerateDemented/moderateDem33.jpg
- __MACOSX/ModerateDemented/._moderateDem33.jpg
- ModerateDemented/moderateDem32.jpg
- __MACOSX/ModerateDemented/._moderateDem32.jpg
- ModerateDemented/moderateDem26.jpg
- __MACOSX/ModerateDemented/._moderateDem26.jpg
- ModerateDemented/31.jpg
- __MACOSX/ModerateDemented/._31.jpg
- ModerateDemented/moderateDem41.jpg
- __MACOSX/ModerateDemented/._moderateDem41.jpg
- ModerateDemented/moderateDem40.jpg
- __MACOSX/ModerateDemented/._moderateDem40.jpg
- ModerateDemented/27 (2).jpg
- __MACOSX/ModerateDemented/._27 (2).jpg
- ModerateDemented/moderateDem42.jpg
- __MACOSX/ModerateDemented/._moderateDem42.jpg
- ModerateDemented/moderateDem43.jpg
- __MACOSX/ModerateDemented/._moderateDem43.jpg
- ModerateDemented/moderateDem47.jpg
- __MACOSX/ModerateDemented/._moderateDem47.jpg
- ModerateDemented/moderateDem46.jpg
- __MACOSX/ModerateDemented/._moderateDem46.jpg
- ModerateDemented/moderateDem44.jpg
- __MACOSX/ModerateDemented/._moderateDem44.jpg
- ModerateDemented/moderateDem50.jpg
- __MACOSX/ModerateDemented/._moderateDem50.jpg
- ModerateDemented/moderateDem51.jpg
- __MACOSX/ModerateDemented/._moderateDem51.jpg
- ModerateDemented/moderateDem45.jpg
- __MACOSX/ModerateDemented/._moderateDem45.jpg
- NonDemented/
- __MACOSX/._NonDemented
- NonDemented/nonDem1498.jpg
- __MACOSX/NonDemented/._nonDem1498.jpg
- NonDemented/nonDem2191.jpg
- __MACOSX/NonDemented/._nonDem2191.jpg
- NonDemented/26 (81).jpg
- __MACOSX/NonDemented/._26 (81).jpg
- NonDemented/nonDem2185.jpg
- __MACOSX/NonDemented/._nonDem2185.jpg
- NonDemented/27 (81).jpg
- __MACOSX/NonDemented/._27 (81).jpg
- NonDemented/nonDem499.jpg
- __MACOSX/NonDemented/._nonDem499.jpg
- NonDemented/nonDem2152.jpg
- __MACOSX/NonDemented/._nonDem2152.jpg
- NonDemented/nonDem472.jpg
- __MACOSX/NonDemented/._nonDem472.jpg
- NonDemented/nonDem314.jpg
- __MACOSX/NonDemented/._nonDem314.jpg
- NonDemented/nonDem300.jpg
- __MACOSX/NonDemented/._nonDem300.jpg
- NonDemented/nonDem1329.jpg
- __MACOSX/NonDemented/._nonDem1329.jpg
- NonDemented/nonDem466.jpg
- __MACOSX/NonDemented/._nonDem466.jpg
- NonDemented/nonDem2146.jpg
- __MACOSX/NonDemented/._nonDem2146.jpg
- NonDemented/nonDem1467.jpg
- __MACOSX/NonDemented/._nonDem1467.jpg
- NonDemented/28 (56).jpg
- __MACOSX/NonDemented/._28 (56).jpg
- NonDemented/nonDem328.jpg
- __MACOSX/NonDemented/._nonDem328.jpg
- NonDemented/nonDem1301.jpg
- __MACOSX/NonDemented/._nonDem1301.jpg
- NonDemented/nonDem1315.jpg
- __MACOSX/NonDemented/._nonDem1315.jpg
- NonDemented/nonDem1473.jpg
- __MACOSX/NonDemented/._nonDem1473.jpg
- NonDemented/29 (56).jpg
- __MACOSX/NonDemented/._29 (56).jpg
- NonDemented/nonDem2393.jpg
- __MACOSX/NonDemented/._nonDem2393.jpg
- NonDemented/nonDem1842.jpg
- __MACOSX/NonDemented/._nonDem1842.jpg
- NonDemented/nonDem1856.jpg
- __MACOSX/NonDemented/._nonDem1856.jpg
- NonDemented/nonDem2387.jpg
- __MACOSX/NonDemented/._nonDem2387.jpg
- NonDemented/32 (50).jpg
- __MACOSX/NonDemented/._32 (50).jpg
- NonDemented/nonDem857.jpg
- __MACOSX/NonDemented/._nonDem857.jpg
- NonDemented/31 (59).jpg
- __MACOSX/NonDemented/._31 (59).jpg
- NonDemented/nonDem843.jpg
- __MACOSX/NonDemented/._nonDem843.jpg
- NonDemented/27 (39).jpg
- __MACOSX/NonDemented/._27 (39).jpg
- NonDemented/30 (59).jpg
- __MACOSX/NonDemented/._30 (59).jpg
- NonDemented/nonDem2436.jpg
- __MACOSX/NonDemented/._nonDem2436.jpg
- NonDemented/nonDem116.jpg
- __MACOSX/NonDemented/._nonDem116.jpg
- NonDemented/nonDem1881.jpg
- __MACOSX/NonDemented/._nonDem1881.jpg
- NonDemented/nonDem670.jpg
- __MACOSX/NonDemented/._nonDem670.jpg
- NonDemented/nonDem1659.jpg
- __MACOSX/NonDemented/._nonDem1659.jpg
- NonDemented/nonDem2350.jpg
- __MACOSX/NonDemented/._nonDem2350.jpg
- NonDemented/29 (8).jpg
- __MACOSX/NonDemented/._29 (8).jpg
- NonDemented/nonDem2344.jpg
- __MACOSX/NonDemented/._nonDem2344.jpg
- NonDemented/nonDem1895.jpg
- __MACOSX/NonDemented/._nonDem1895.jpg
- NonDemented/nonDem664.jpg
- __MACOSX/NonDemented/._nonDem664.jpg
- NonDemented/nonDem102.jpg
- __MACOSX/NonDemented/._nonDem102.jpg
- NonDemented/nonDem2422.jpg
- __MACOSX/NonDemented/._nonDem2422.jpg
- NonDemented/nonDem1103.jpg
- __MACOSX/NonDemented/._nonDem1103.jpg
- NonDemented/nonDem1665.jpg
- __MACOSX/NonDemented/._nonDem1665.jpg
- NonDemented/nonDem894.jpg
- __MACOSX/NonDemented/._nonDem894.jpg
- NonDemented/nonDem658.jpg
- __MACOSX/NonDemented/._nonDem658.jpg
- NonDemented/nonDem1671.jpg
- __MACOSX/NonDemented/._nonDem1671.jpg
- NonDemented/nonDem880.jpg
- __MACOSX/NonDemented/._nonDem880.jpg
- NonDemented/nonDem2378.jpg
- __MACOSX/NonDemented/._nonDem2378.jpg
- NonDemented/nonDem1117.jpg
- __MACOSX/NonDemented/._nonDem1117.jpg
- NonDemented/nonDem1088.jpg
- __MACOSX/NonDemented/._nonDem1088.jpg
- NonDemented/32 (46).jpg
- __MACOSX/NonDemented/._32 (46).jpg
- NonDemented/nonDem1936.jpg
- __MACOSX/NonDemented/._nonDem1936.jpg
- NonDemented/nonDem1922.jpg
- __MACOSX/NonDemented/._nonDem1922.jpg
- NonDemented/nonDem923.jpg
- __MACOSX/NonDemented/._nonDem923.jpg
- NonDemented/nonDem937.jpg
- __MACOSX/NonDemented/._nonDem937.jpg
- NonDemented/nonDem2542.jpg
- __MACOSX/NonDemented/._nonDem2542.jpg
- NonDemented/nonDem704.jpg
- __MACOSX/NonDemented/._nonDem704.jpg
- NonDemented/nonDem2224.jpg
- __MACOSX/NonDemented/._nonDem2224.jpg
- NonDemented/nonDem2230.jpg
- __MACOSX/NonDemented/._nonDem2230.jpg
- NonDemented/nonDem1739.jpg
- __MACOSX/NonDemented/._nonDem1739.jpg
- NonDemented/nonDem710.jpg
- __MACOSX/NonDemented/._nonDem710.jpg
- NonDemented/nonDem2556.jpg
- __MACOSX/NonDemented/._nonDem2556.jpg
- NonDemented/nonDem1077.jpg
- __MACOSX/NonDemented/._nonDem1077.jpg
- NonDemented/28 (17).jpg
- __MACOSX/NonDemented/._28 (17).jpg
- NonDemented/nonDem2218.jpg
- __MACOSX/NonDemented/._nonDem2218.jpg
- NonDemented/nonDem1711.jpg
- __MACOSX/NonDemented/._nonDem1711.jpg
- NonDemented/nonDem738.jpg
- __MACOSX/NonDemented/._nonDem738.jpg
- NonDemented/nonDem1705.jpg
- __MACOSX/NonDemented/._nonDem1705.jpg
- NonDemented/29 (17).jpg
- __MACOSX/NonDemented/._29 (17).jpg
- NonDemented/nonDem1063.jpg
- __MACOSX/NonDemented/._nonDem1063.jpg
- NonDemented/27 (97).jpg
- __MACOSX/NonDemented/._27 (97).jpg
- NonDemented/26 (97).jpg
- __MACOSX/NonDemented/._26 (97).jpg
- NonDemented/30 (4).jpg
- __MACOSX/NonDemented/._30 (4).jpg
- NonDemented/32 (11).jpg
- __MACOSX/NonDemented/._32 (11).jpg
- NonDemented/31 (18).jpg
- __MACOSX/NonDemented/._31 (18).jpg
- NonDemented/26 (78).jpg
- __MACOSX/NonDemented/._26 (78).jpg
- NonDemented/30 (18).jpg
- __MACOSX/NonDemented/._30 (18).jpg
- NonDemented/27 (78).jpg
- __MACOSX/NonDemented/._27 (78).jpg
- NonDemented/nonDem2026.jpg
- __MACOSX/NonDemented/._nonDem2026.jpg
- NonDemented/nonDem27.jpg
- __MACOSX/NonDemented/._nonDem27.jpg
- NonDemented/nonDem506.jpg
- __MACOSX/NonDemented/._nonDem506.jpg
- NonDemented/nonDem1249.jpg
- __MACOSX/NonDemented/._nonDem1249.jpg
- NonDemented/nonDem260.jpg
- __MACOSX/NonDemented/._nonDem260.jpg
[truncated: 6,232 more entries]
