# Supplementary material for: AMSF: attention-based multi-view slice fusion for early diagnosis of Alzheimer’s disease
Source: PeerJ Comput Sci. 2023 Nov 23;9:e1706. doi: 10.7717/peerj-cs.1706 (PMC10703093; doi:10.7717/peerj-cs.1706)
Supplement: Supplemental Information 3 [file peerj-cs-09-1706-s003.zip]

Archive with 2 entries (2 files):
- AMSF.py
- __MACOSX/._AMSF.py
