# Supplementary material for: AMSF: attention-based multi-view slice fusion for early diagnosis of Alzheimer’s disease
Source: PeerJ Comput Sci. 2023 Nov 23;9:e1706. doi: 10.7717/peerj-cs.1706 (PMC10703093; doi:10.7717/peerj-cs.1706)
Supplement: Supplemental Information 3 [file peerj-cs-09-1706-s003.zip › AMSF.py]

import torch
from tqdm import tqdm
import torch.nn as nn
from torch import cat
import torch.nn.init as init
import math
import sys
import torch
from torchvision import datasets, models, transforms
import torch.optim as optim
from torch.utils.data import DataLoader, Dataset
import pandas as pd
import pandas as pd
pd.set_option('display.max_columns', None)
pd.set_option('display.max_rows', None)
pd.set_option('max_colwidth',100)

from model.wrap.ADNI import AdniDataSet
from sklearn.model_selection import train_test_split
from model.setting import parse_opts
import time
import numpy as np
import matplotlib.pyplot as plt
import os
import h5py
import csv
import torch.nn.functional as F
from datetime import datetime
from sklearn.metrics import roc_curve, auc
from sklearn.metrics import f1_score
from sklearn.metrics import classification_report
from sklearn.metrics import confusion_matrix
from model.wrap.Huatu.cmat_metrics import *
from model.wrap.Huatu.save_dict_to_file import *


os.environ["CUDA_VISIBLE_DEVICES"] = '0,1'
start = datetime.now()


class EarlyStopping:

    def __init__(self, patience=7, verbose=False, delta=0, path='checkpoint.pt', trace_func=print):

        self.patience = patience
        self.verbose = verbose
        self.counter = 0
        self.best_score = None
        self.early_stop = False
        self.val_loss_min = np.Inf
        self.delta = delta
        self.path = path
        self.trace_func = trace_func

    def __call__(self, val_loss, model):

        score = -val_loss

        if self.best_score is None:
            self.best_score = score
            self.save_checkpoint(val_loss, model)
        elif score < self.best_score + self.delta:
            self.counter += 1
            self.trace_func(f'EarlyStopping counter: {self.counter} out of {self.patience}')
            if self.counter >= self.patience:
                self.early_stop = True
        else:
            self.best_score = score
            self.save_checkpoint(val_loss, model)
            self.counter = 0

    def save_checkpoint(self, val_loss, model):

        if self.verbose:
            self.trace_func(
                f'Validation loss decreased ({self.val_loss_min:.6f} --> {val_loss:.6f}).  Saving model ...')
        torch.save(model.state_dict(), self.path)
        self.val_loss_min = val_loss

class Slices(nn.Module):

    def __init__(self, f=4):
        
        super(Slices, self).__init__()

        self.layer1 = nn.Sequential()
        self.layer1.add_module('conv1',
                               nn.Conv2d(in_channels=1, out_channels=8, kernel_size=3, stride=2,
                                         padding=2,
                                         dilation=2))
        self.layer1.add_module('bn1', nn.BatchNorm2d(num_features=8))
        self.layer1.add_module('relu1', nn.ReLU(inplace=True))
        self.layer1.add_module('max_pooling1', nn.MaxPool2d(kernel_size=2, stride=1))

        self.layer2 = nn.Sequential()
        self.layer2.add_module('conv2',
                               nn.Conv2d(in_channels=8, out_channels=32, kernel_size=3, stride=2,
                                         padding=2,
                                         dilation=2))
        self.layer2.add_module('bn2', nn.BatchNorm2d(num_features=32))
        self.layer2.add_module('relu2', nn.ReLU(inplace=True))
        self.layer2.add_module('max_pooling2', nn.MaxPool2d(kernel_size=2, stride=1))

        self.layer3 = nn.Sequential()
        self.layer3.add_module('conv3',
                               nn.Conv2d(in_channels=32, out_channels=64, kernel_size=3, stride=2,
                                         padding=2,
                                         dilation=2))
        self.layer3.add_module('bn3', nn.BatchNorm2d(num_features=64))
        self.layer3.add_module('relu3', nn.ReLU(inplace=True))
        self.layer3.add_module('max_pooling3', nn.MaxPool2d(kernel_size=2, stride=1))

        self.layer4 = nn.Sequential()
        self.layer4.add_module('conv4',
                               nn.Conv2d(in_channels=64, out_channels=128, kernel_size=3, stride=2,
                                         padding=2,
                                         dilation=2))
        self.layer4.add_module('bn4', nn.BatchNorm2d(num_features=128))
        self.layer4.add_module('relu4', nn.ReLU(inplace=True))
        self.layer4.add_module('max_pooling4', nn.MaxPool2d(kernel_size=2, stride=1))

        self.avgpool = nn.AdaptiveAvgPool2d((1, 1))
        # 64 * 64
        self.fc1 = nn.Linear(128, 8)

    def forward(self, x):
        x = self.layer1(x)
        x = self.layer2(x)
        x = self.layer3(x)
        x = self.layer4(x)
        x = self.avgpool(x)

        x = x.view(x.shape[0], -1)
        x = self.fc1(x)
        return x
    
class Directions(nn.Module):

    def __init__(self, f=8):
        super(Directions, self).__init__()

        self.layer1 = nn.Sequential()
        self.layer1.add_module('conv1', nn.Conv3d(in_channels=1, out_channels=4 * f, kernel_size=3, stride=1, padding=0,
                                                  dilation=1))
        self.layer1.add_module('bn1', nn.BatchNorm3d(num_features=4 * f))
        self.layer1.add_module('relu1', nn.ReLU(inplace=True))
        self.layer1.add_module('max_pooling1', nn.MaxPool3d(kernel_size=3, stride=2))

        self.layer2 = nn.Sequential()
        self.layer2.add_module('conv2',
                               nn.Conv3d(in_channels=4 * f, out_channels=16 * f, kernel_size=3, stride=1, padding=0,
                                         dilation=2))
        self.layer2.add_module('bn2', nn.BatchNorm3d(num_features=16 * f))
        self.layer2.add_module('relu2', nn.ReLU(inplace=True))
        self.layer2.add_module('max_pooling2', nn.MaxPool3d(kernel_size=3, stride=2))

        self.layer3 = nn.Sequential()
        self.layer3.add_module('conv3',
                               nn.Conv3d(in_channels=16 * f, out_channels=32 * f, kernel_size=3, stride=1, padding=2,
                                         dilation=2))
        self.layer3.add_module('bn3', nn.BatchNorm3d(num_features=32 * f))
        self.layer3.add_module('relu3', nn.ReLU(inplace=True))
        self.layer3.add_module('max_pooling3', nn.MaxPool3d(kernel_size=3, stride=2))

        self.layer4 = nn.Sequential()
        self.layer4.add_module('conv4',
                               nn.Conv3d(in_channels=32 * f, out_channels=64 * f, kernel_size=2, stride=1, padding=1,
                                         dilation=2))
        self.layer4.add_module('bn4', nn.BatchNorm3d(num_features=64 * f))
        self.layer4.add_module('relu4', nn.ReLU(inplace=True))
        self.layer4.add_module('max_pooling4', nn.MaxPool3d(kernel_size=5, stride=2))


        self.fc1 = nn.Sequential()
        self.fc1 = nn.Linear(512 + 128 * 3, 256)
        # self.fc1 = nn.Linear(512 + 128, 256)
        self.fc1.add_module('relu_fc1', nn.ReLU(inplace=True))

        self.fc3 = nn.Sequential()
        # self.fc3.add_module('dp3',nn.Dropout(0.5)
        self.fc3 = nn.Linear(256, 3)
        self.fc3.add_module('relu_fc3', nn.ReLU(inplace=True))

        # 40 * 128 -> 128
        self.fc_att1 = nn.Linear(40 * 8, 128)
        self.fc_att2 = nn.Linear(40 * 8, 128)
        self.fc_att3 = nn.Linear(40 * 8, 128)

        self.avgpool = nn.AdaptiveAvgPool3d((1, 1, 1))

        self.single_list1 = nn.ModuleList([Slices(f=4) for i in range(40)])
        self.single_list2 = nn.ModuleList([Slices(f=4) for i in range(40)])
        self.single_list3 = nn.ModuleList([Slices(f=4) for i in range(40)])


    def forward(self, x1, x2, x3, x4):
        branch1 = []
        branch2 = []
        branch3 = []

        for i_num in range(0, 40):
            branch1.append(self.single_list1[i_num].forward(x2[:, i_num]).unsqueeze(1))
            branch2.append(self.single_list2[i_num].forward(x3[:, i_num]).unsqueeze(1))
            branch3.append(self.single_list3[i_num].forward(x4[:, i_num]).unsqueeze(1))
        
        # b * 40 * 128
        attention_x1 = torch.cat(branch1, dim=1)
        attention_x2 = torch.cat(branch2, dim=1)
        attention_x3 = torch.cat(branch3, dim=1)
        # print('111111111111111')
        # print(attention_x1.shape)
        attention_x1 = attention_x1.reshape((attention_x1.shape[0], -1))
        attention_x2 = attention_x2.reshape((attention_x2.shape[0], -1))
        attention_x3 = attention_x3.reshape((attention_x3.shape[0], -1))

        # print('22222222222222')
        # print(attention_x1.shape)

        attention_x1 = self.fc_att1(attention_x1)
        attention_x2 = self.fc_att2(attention_x2)
        attention_x3 = self.fc_att3(attention_x3)

        # print('x1 shape:'+str(x1.shape))
        x1 = self.layer1(x1)
        # print('layer1 shape:' + str(x1.shape))
        x1 = self.layer2(x1)
        # print('layer2 shape:' + str(x1.shape))
        x1 = self.layer3(x1)
        # print('layer3 shape:' + str(x1.shape))
        x1 = self.layer4(x1)
        # print('layer4 shape:' + str(x1.shape))
        x1 = self.avgpool(x1)
        # print('avgpool shape:' + str(x1.shape))
        x1 = x1.view(x1.shape[0], -1)
        # print('x1 shape:' + str(x1.shape))

        x1 = torch.cat((x1, attention_x1, attention_x2, attention_x3), 1)
        # print('cat shape:' + str(x1.shape))
        # x1 = torch.cat((x1,qiepian),1)

        x1 = self.fc1(x1)
        # x1 = self.fc2(x1)
        x1 = self.fc3(x1)
        # print('fc123 shape:' + str(x1.shape))
        #return x1, attention_x1, attention_x2, attention_x3
        return x1
